# Supplementary material for: Spider (Arachnida, Araneae) fauna of the lowland part of the Balkhash-Alakol Basin (SE Kazakhstan): an integrated assessment
Source: Biodivers Data J. 2026 Feb 20;14:e181501. doi: 10.3897/BDJ.14.e181501 (PMC12949412; doi:10.3897/BDJ.14.e181501)
Supplement: Supplementary material 1 — The articles examined and number of species extracted [file bdj-14-e181501-s001.xlsx]

## Sheet: Sheet1
Supplement 1 to Nekhaeva et al. 2025. Spider (Arachnida, Araneae) fauna of the lowland part of the Balkhash-Alakol basin (SE Kazakhstan): an integrated assessment
The articles examined and number of species from there
Author	Year	Title	Reference	Number of species
				in the focus area	in total
Azarkina G.N.	2002	Aelurillus ater (Kroneberg, 1875) and related species of jumping spiders in the fauna of Middle Asia and the Caucasus (Aranel: Salticidae)	Arthropoda Selecta. Vol.11. No.1. P.89-107	1	1
Azarkina G.N.	2002	New and poorly known species of the genus Aelurillus Simon, 1884 from Central Asia, Asia Minor and the eastern Mediterranean	Bull. Brit. arachnol. Soc. Vol.12. Pt.6. P.249-263	1	1
Azarkina G.N.	2003	New and poorly known Palaearctic species of the genus Phlegra Simon, 1876 (Araneae, Salticidae)	Rev. arachnol. T.14. Fasc.6. P.73-108	3	3
Azarkina G.N., Logunov D.V.	2001	Separation and distribution of Xysticus cristatus (Clerck, 1758) and X. audax (Schrank, 1803) in eastern Eurasia, with description of a new species from the mountains of Central Asia (Aranei: Thomisidae)	Arthropoda Selecta. Vol.9 (for 2000). No.2. P.133-150	1	1
Ballarin F., Marusik Yu.M., Omelko M.M., Koponen S.	2012	On the Pardosa monticola species-group (Araneae: Lycosidae) from Middle Asia	Arthropoda Selecta. Vol.21. No.2. P.161-182	2	2
Eskov K.Yu.	1987	The spider genus Robertus O.Pickard-Cambridge in the USSR, with an analysis of its distribution (Arachnida: Araneae: Theridiidae)	Senckenberg. biol. Bd.67 (1986). H.4-6. P.279-296	0	1
Eskov K.Yu., Marusik Yu.M.	1994	New data on the taxonomy and faunistics of North Asian linyphiid spiders (Aranei Linyphiidae)	Arthropoda Selecta. Vol.2 (for 1993). No.4. P.41-79	0	2
Fomichev A.A.	2022	A survey of the East Palaearctic Gnaphosidae (Araneae). 12. A review of Sidydrassus Esyunin & Tuneva, 2002	Zootaxa. Vol.5194. No.2. P.260-272.	2	2
Fomichev A.A., Marusik Yu.M.	2019	A new species of the genus Berlandina (Aranei: Gnaphosidae) from Kazakhstan	Far Eastern Entomologist. No.390. P.13-18	1	1
Fomichev A.A., Marusik Yu.M.	2022	Cebrennus kazakhstanicus sp.n. (Aranei: Sparassidae): the first record of the genus in Kazakhstan	Cauc. Entomol. Bull. Vol.18. No.2. P.321-324	1	1
Gromov A.V.	1997	New records of spider Achaearanea tabulata Levi (Arachnida: Araneae, Theridiidae) in Palearctics	Изв. МН-АН Республики Казахстан. Сер. биол. и мед. № 1(199). P.31-35	1	1
Huber B.A.	2011	Revision and cladistic analysis of Pholcus and closely related taxa (Araneae, Pholcidae)	Bonner Zoologische Monographien. Nr.58. P.1-509	4	4
Jäger P., Otto S.	2007	New records of Olios sericeus (Kroneberg, 1875) with notes on its taxonomy and biogeography (Araneae: Sparassidae: Sparassinae)	Rev. Ibér. Aracnol. Vol.14 (for 2006). P.19-24	1	1
Logunov D.V.	1992	Salticidae of the Middle Asia (Aranei). I. New species of the genera Heliophanus, Salticus and Sitticus, with notes on new faunistic records of the family	Arthropoda Selecta. Vol.1. No.1. P.51-67	6	8
Logunov D.V.	1993	Notes on the penicillatus species group of the genus Sitticus Simon, 1901 with a description of a new species (Araneae, Salticidae)	Genus. Vol.4. No.1. P.1-15	1	1
Logunov D.V.	1995	The genus Mogrus (Araneae: Salticidae) of Central Asia	Europ. J. Entomol. Vol.92. No.3. P.589-604	2	2
Logunov D.V.	1996	A critical review of the spider genera Apollophanes O.P.-Cambridge, 1898 and Thanatus C.L. Koch, 1837 in North Asia (Araneae, Philodromidae)	Rev. arachnol. T.11. Fasc.3. P.133-202	1	1
Logunov D.V.	1997	Salticidae of Middle Asia. 4. A review of the genus Euophrys (s.str.) C.L.Koch (Araneae, Salticidae)	Bull. Brit. arachnol. Soc. Vol.10. Pt.9. P.344-352	2	2
Logunov D.V.	1998	Pseudeuophrys is a valid genus of the jumping spiders (Araneae, Salticidae)	Rev. Arachnol. T.12. Fasc.11. P.109-128	1	1
Logunov D.V.	2013	A new species of the genus Alopecosa Simon, 1885 (Aranei: Lycosidae) from south-east Kazakhstan	Arthropoda Selecta. Vol.22. No.2. P.163-169	1	1
Logunov D.V.	2023	On the jumping spiders (Araneae: Salticidae) from Iran collected by Antoine Senglet (1927–2015)	Arachnology. Vol. 19. No. 4. P. 732-768	3	3
Logunov D.V., Huseynov E.F.	2008	A faunistic review of the spider family Philodromidae (Aranei) of Azerbaijan	Arthropoda Selecta. Vol.17. No.1-2. P.117-131	1	3
Logunov D.V., Kronestedt T.	2003	A review of the genus Talavera Peckham and Peckham, 1909 (Araneae, Salticidae)	J. Nat. Hist. Vol.37. No.9. P.1091-1154	4	4
Logunov D.V., Kronestedt T.	1997	A new Palearctic species of the genus Sitticus Simon, with notes on related species in the floricola group (Araneae, Salticidae)	Bull. Brit. arachnol. Soc. Vol.10. Pt.7. P.225-233	1	1
Logunov D.V., Marusik Yu.M.	1994	New data on the jumping spiders of the Palearctic fauna (Aranei Salticidae)	Arthropoda Selecta. Vol.3. Nos 1-2. P.101-115	1	3
Logunov D.V., Marusik Yu.M.	1999	A brief review of the genus Chalcoscirtus Bertkau, 1880 in the fauna of Central Asia and the Caucasus (Aranei: Salticidae)	Arthropoda Selecta. Vol.7 (for 1998). No.3. P.205-226	8	10
Logunov D.V., Marusik Yu.M.	1999	Miscellaneous notes on Palaearctic Salticidae (Arachnida: Aranei)	Arthropoda Selecta. Vol.8 (for 1999). No.4. P.263-292	23	28
Logunov D.V., Marusik Yu.M.	2003	A revision of the genus Yllenus Simon, 1868 (Arachnida, Araneae, Salticidae)	Moscow: KMK Sci. Press Ltd. 167 p.	11	12
Logunov D.V., Marusik Yu.M., Rakov S.Yu.	1999	A review of the genus Pellenes in the fauna of Central Asia and the Caucasus (Araneae, Salticidae)	J. Nat. Hist. Vol.33. No.1. P.89-148	4	5
Logunov D.V., Ponomarev A.V.	2020	Karakumosa gen.nov., a new Central Asian genus of fossorial wolf spiders (Araneae: Lycosidae: Lycosinae)	Rev. suisse Zool. T.127. Fasc.2. P.275-313	1	1
Logunov D.V., Rakov S.Yu.	1996	A review of the spider genus Synageles Simon, 1896 (Araneae, Salticidae) in the fauna of Central Asia	Bull. Inst. roy. Sci. natur. belg., Entomol. T.66. P.65-74	1	1
Logunov D.V., Rakov S.Yu.	1996	Miscellaneous notes on Middle Asian jumping spiders (Aranei: Salticidae)	Arthropoda Selecta. Vol.7. No.2. P.117-144	11	20
Logunov D.V., Wesołowska W.	1996	New data on some poorly known Palaearctic species of Sitticus (Araneae: Salticidae)	Genus. Vol.6. No.2. P.163-175	1	2
Lyakhov O.V.	2000	Contribution to the Middle Asian fauna of the spider genus Thanatus C.L. Koch, 1837 (Aranei: Philodromidae)	Arthropoda Selecta. Vol.8 (for 1999). No.4. P.221-230	1	2
Marusik Yu.M., Fomichev A.A., Tuneva T.K.	2016	Redescription of Asagena semideserta (Ponomarev, 2005) comb. n. (Araneae: Theridiidae)	Acta zool. bulg. Vol.68. No.4. P.477-482	1	1
Marusik Yu.M., Koponen S.	2001	Description of a new species and new records of some species of the genus Gnaphosa (Araneae: Gnaphosidae) from east Palaearctic	Acta arachnol. Vol.50. No.2. P.135-144	1	1
Marusik Yu.M., Logunov D.V.	1990	The crab spiders of Middle Asia, USSR (Aranei, Thomisidae). 1. Descriptions and notes on distribution of some species	Korean Arachnol. Vol.6. No.1. P.31-62	10	13
Marusik Yu.M., Logunov D.V.	1990	The crab spiders of Middle Asia (Aranei, Thomisidae), 2	Beiträge zur Araneologie. Bd.4 (für 1994). P.133-175	10	10
Marusik Yu.M., Šestakova A., Omelko M.M.	1990	First description of the male with redescription of female of Araneus strandiellus Charitonov, 1951 (Araneae, Araneidae)	ZooKeys. Vol.205. P.91-98	1	1
Mikhailov K.G.	1987	Contribution to the spider fauna of the genus Micaria Westring, 1851 of the USSR. I (Aranei, Gnaphosidae)	Spixiana. Bd.10. H.3. P.319-334	5	6
Mikhailov K.G.	1987	The spider genus Clubiona Latreille, 1804 (Aranei, Clubionidae) in the fauna of the former USSR: 2003 update	Arthropoda Selecta. Vol.11 (for 2002). No.4. P.283-317	3	3
Mikhailov K.G.	1987	The spider genus Clubiona Latreille, 1804 (Arachnida Aranei Clubionidae) in the USSR fauna: a critical review with taxonomical remarks	Arthropoda Selecta. Vol.1. No.3. P.3-34	5	8
Ovtchinnikov S.V.	1987	On the supraspecific systematics of the subfamily Coelotinae (Araneae, Amaurobiidae) in the former USSR fauna	Tethys Entomological Research 1: 63-80	1	1
Ovtsharenko V.I., Levy G., Platnick N.I.	1994	A review of the ground spider genus Synaphosus (Araneae, Gnaphosidae)	Amer. Mus. Novit. No.3095. P.1-27	3	3
Ovtsharenko V.I., Platnick N.I., Song D.X.	1994	A review of the North Asian ground spiders of the genus Gnaphosa (Araneae, Gnaphosidae)	Bull. Amer. Mus. Natur. Hist. No.212. P.1-88	4	5
Pekar S.	1994	Capture efficiency of an ant-eating spider, Zodariellum asiaticum (Araneae: Zodariidae), from Kazakhstan	The Journal of Arachnology. Vol. 37. P. 388-391	1	1
Platnick N.I., Ovtsharenko V.I.	1991	On Eurasian and American Talanites (Araneae, Gnaphosidae)	J. Arachnol. Vol.19. No.2. P.115-121	1	1
Rakov S.Yu.	1997	A review of the spider genus Evarcha Simon, 1902 in Middle Asia (Aranei Salticidae)	Arthropoda Selecta. Vol.6. No.1/2. P.105-112	1	1
Rakov S.Yu., Logunov D.V.	1997	A critical review of the genus Heliophanus C.L. Koch, 1833, of Middle Asia and the Caucasus (Aranei Salticidae)	Arthropoda Selecta. Vol.5 (for 1996). No.3/4. P.67-104	5	8
Saaristo M.	1997	A new subfamily of linyphiid spiders based on a new genus created for the keyserlingi-group of the genus Lepthyphantes (Aranei: Linyphiidae)	Arthropoda Selecta. Vol.16. No.1. P.33-42	1	1
Saaristo M., Marusik Yu.M.	2004	Revision of the Holarctic spider genus Oreoneta Kulczyński, 1894 (Arachnida: Aranei: Linyphiidae)	Arthropoda Selecta. Vol.12 (for 2003). No.3-4. P.207-249	0	1
Saaristo M., Marusik Yu.M.	2004	Two new petrophilous micronetine genera, Agyphantes gen.n and Lidia gen.n. (Araneae, Linyphiidae, Micronetinae) from the eastern Palaearctic with descriptions of two new species	Bull. Brit. arachnol. Soc. Vol.13. Pt.3. P.76-82	0	1
Saaristo M.I., Eskov K.Yu.	1996	Taxonomy and zoogeography of the hypoarctic erigonine spider genus Semljicola (Araneida, Linyphiidae)	Acta Zool. Fennica. Vol.201. P.47-69	0	1
Shafaie S., Pekár S.	2025	New taxonomic data on the genus Zodariellum (Araneae, Zodariidae), with description of a new species from Kazakhstan	Zootaxa. Vol. 5601. No. 2. P. 322-334	1	1
Spassky S.	1934	Aranearum species novae III	Rev. franc. Entomol. Vol.1. No.2. P.135-139	1	1
Spassky S.A.	1940	Araneae palaearcticae novae. V	Folia zool. hydrobiol. T.10. No.2. P.353-364	1	1
Szita E., Logunov D.	2008	A review of the histrio group of the spider genus Philodromus Walckenaer, 1826 (Araneae, Philodromidae) of the eastern Palaearctic Region	Acta Zoologica Academiae Scientarum Hungariae. Vol.54. No.1. P.23-73	8	8
Tanasevich A.V.	1990	Zoogeography of the genus Lepthyphantes in the USSR (Araneae, Linyphiidae)	Acta zool. fenn. No.190. P.357-362	1	1
Tanasevitch A.V.	1989	The linyphiid spiders of Middle Asia (Arachnida: Araneae: Linyphiidae)	Senckenberg. biol. Bd.69. H.1/3. P.83-176	0	1
Tuneva T.K.	2004	A contribution on the gnaphosid spider fauna (Araneae: Gnaphosidae) of east Kazakhstan	D.V. Logunov, D. Penney (eds.). European Arachnology 2003. Proc. 21st Europ. Colloq. Arachnol., St.-Petersb., 4-9 Aug. 2003. Moscow: KMK Sci. Press Ltd. P.319-332	3	4
Wesołowska W.	1995	Dendryphantes secretus, a new species of jumping spider from Kazakhstan (Araneae: Salticidae)	Genus. Vol.6. No.2. P.177-179	0	1
Zyuzin A.A., Logunov D.V.	2000	New and little-known species of the Lycosidae from Azerbaijan, the Caucasus (Araneae, Lycosidae)	Bull. Brit. arachnol. Soc. Vol.11. Pt.8. P.305-319	1	1
Громов А.В.	2013	Новые находки пауков семейства Gnaphosidae Pocock, 1898 (Arachnida: Araneae) в Казахстане и других азиатских странах	Г.Б. Сакауова и др. (ред.). “Қаратау қорығы”: Ғылыми-танымдық көркем суреттi кiтап. Алматы: “Дала” баспасы. С.95-98	5	5
Мариковский П.И., Марусик Ю.М.	1985	Araneus pallasi (Aranei: Araneidae) — общественный паук фауны СССР	Вестн. ЛГУ. Вып.17. С.3-8	1	1
Марусик Ю.М., Тарабаев Ч.К., Литовченко А.М.	1990	Каталог пауков-кругопрядов Казахстана. Семейство Araneidae	Изв. АН КазССР. Сер. биол. Вып.4. С.14-23	20	21
Спасский С.А., Шнитников В.Н.	1937	Материалы к фауне пауков Казахстана	Е.Н. Павловский (отв. ред.). Мат-лы по вредителям животноводства и фауне преимущественно Южного Казахстана. Тр. Казахск. фил. АН СССР. М.-Л.: Изд-во АН СССР. Вып.2. С.264-300	135	138
Тарабаев Ч.К.	1979	Особенности морфологии и биологии паука-бокохода Diaea dorsata Fabr. (Aranei, Thomisidae) на Юго-Востоке Казахстана	Энтомол. обозр. Т.58. Вып.1. С.200-210	1	1
Тлеппаева А.М.	1999	Внутрибиотическое распределение пауков (Arachnida: Araneae) в пойме нижнего течения реки Или	Selevinia (1998-1999). Almaty: TETHYS. С.219-220	12	12
Тлеппаева А.М.	1999	Обзор мезофауны членистоногих, населяющих супралитораль водоемов юго-восточного Казахстана	Selevinia (1998-1999). Almaty: TETHYS. С.66-72	16	16
Тлеппаева А.М.	2009	Пространственно-биотпическое распределение членистоногих (Arthropoda) — обитателей супралиторали на берегах равнинных водоемов Юго-Восточного Казахстана	А.М. Мелдебеков (гл. ред.). Экология животных Казахстана. Тр. ин-та зоологии МОН РК. Т.50. С.124-131	11	11
Уточкин А.С.	1968	Пауки рода Xysticus фауны СССР (определитель) (учебное пособие)	Пермь: Пермск. ун-т. 73 с.	0	1
Уточкин А.С.	1985	Материалы к фауне пауков рода Heriaeus (Aranei, Thomisidae) СССР	В.И. Овчаренко (ред.). Фауна и экология пауков. Тр. Зоол. ин-та АН СССР. Т.139. С.105-113	1	1
Чилдибаев Д., Кащеев В.А., Ахметбекова Р.Т.	1985	Фауна энтомофагов основных мест выплода кровососущих двукрылых в пойме реки Или	И.Д. Митяев (отв. ред.). Паразитические клещи и насекомые Казахстана. Тр. Ин-та зоологии АН Казахской ССР. Алма-Ата: Изд-во «Наука» Казахской ССР. Т. 42. С. 59-77	1	1
Шмидт П.Ю.	1896	Материалы к познанию фауны Семиреченской области	Зап. Зап.-Сиб. отд. Рус. геогр. о-ва. Т. 21. Вып. 1. С. 1-32	6	6
